# Supplementary material for: The degree of mitochondrial DNA methylation in tumor models of glioblastoma and osteosarcoma
Source: Clin Epigenetics. 2018 Dec 17;10:157. doi: 10.1186/s13148-018-0590-0 (PMC6296150; doi:10.1186/s13148-018-0590-0)
Supplement: Supplementary file 1 — Read coverage from bisulfite sequencing. (XLSX 11 kb) [file 13148_2018_590_MOESM1_ESM.xlsx]

## Sheet: Additional file 1
Additional file 1. Read coverage from bisulfite sequencing.
Sample	Uniquely mapped reads withour duplicates	Coverage (Fold)
143B-143B-Early1	165366	648.729
143B-143B-Early2	170498	668.862
143B-143B-Early3	176841	693.745
143B-GBM-Early1	192239	754.151
143B-GBM-Early2	158296	620.993
143B-GBM-Early3	171375	672.302
143B-NSC-Early1	253344	993.866
143B-NSC-Early2	150401	590.021
143B-NSC-Early3	141035	553.279
143B-143B1	95365	374.116
143B-143B2	196598	771.252
143B-143B3	127338	499.546
143B-GBM1	241114	945.888
143B-GBM2	195700	767.729
143B-GBM3	120463	472.575
143B-NSC1	268890	1054.85
143B-NSC2	279372	1095.97
143B-NSC3	213592	837.919
