# Supplementary material for: The degree of mitochondrial DNA methylation in tumor models of glioblastoma and osteosarcoma
Source: Clin Epigenetics. 2018 Dec 17;10:157. doi: 10.1186/s13148-018-0590-0 (PMC6296150; doi:10.1186/s13148-018-0590-0)
Supplement: Supplementary file 3 — The full potential for DNA methylation at each CpG site in the mitochondrial genomes for each 143B tumor type determined by inducing DNA methylation on their respective long PCR samples. (XLSX 84 kb) [file 13148_2018_590_MOESM3_ESM.xlsx]

## Sheet: Additional file 3
Additional file 3. The full potential for DNA methylation at each CpG site in the mitochondrial genomes for each 143B tumour type determined by inducing DNA methylation on their respective long PCR samples.
143B143B location of C	Full potential	LongPCR Counts >10	143BGBM location of C	Scale	ControlCounts >10	143BNSC location of C	Full potential	LongPCR Counts >10
33	93.2489	Y	33	87.6715	Y	33	91.8227	Y
34	92.2788	Y	34	70.6273	Y	34	89.6265	Y
61	80.5707	Y	61	87.2142	Y	61	74.7891	Y
62	82.3984	Y	62	62.9199	Y	62	75.0752	Y
78	94.856	Y	78	92.5394	Y	78	92.2251	Y
79	90.4307	Y	79	66.7767	Y	79	87.53	Y
80	92.7057	Y	80	90.4611	Y	80	90.1616	Y
81	87.9187	Y	81	64.2407	Y	81	85.2327	Y
91	74.2911	Y	91	90.7423	Y	91	68.8523	Y
92	76.8666	Y	92	62.3315	Y	92	67.9879	Y
96	82.0549	Y	96	90.2258	Y	96	72.5332	Y
97	80.8853	Y	97	64.754	Y	97	71.1722	Y
105	80.845	Y	105	90.3054	Y	105	75.626	Y
106	85.014	Y	106	66.1034	Y	106	78.6313	Y
120	88.7727	Y	120	89.8469	Y	120	81.0371	Y
121	92.3174	Y	121	74.2397	Y	121	86.7949	Y
162	93.9369	Y	162	92.227	Y	162	89.6474	Y
163	88.242	Y	163	72.3206	Y	163	82.216	Y
170	89.257	Y	170	94.5219	Y	170	84.9937	Y
171	78.5816	Y	171	71.907	Y	171	68.0372	Y
186	83.8029	Y	186	93.6855	Y	186	81.7741	Y
187	76.3777	Y	187	70.2336	Y	187	71.3676	Y
262	68.8933	Y	262	84.2118	Y	262	58.4029	Y
263	75.3616	Y	263	67.283	Y	263	64.8651	Y
315	71.6649	Y	315	70.7735	Y	315	63.7114	Y
316	66.4468	Y	316	71.875	Y	316	61.4157	Y
411	72.9885	N	411	90.2778	N	411	55.7012	N
412	76.3938	Y	412	72.7715	Y	412	68.3786	Y
498	79.659	Y	498	89.0294	Y	498	79.3387	Y
499	44.6533	Y	499	63.4316	Y	499	31.6479	Y
525	75.2393	Y	525	89.6786	Y	525	70.909	Y
526	64.9206	Y	526	68.4226	Y	526	58.3433	Y
544	91.5306	Y	544	88.0483	Y	544	87.3465	Y
545	56.616	Y	545	66.3745	Y	545	51.0489	Y
624	73.4491	Y	624	74.911	Y	624	69.28	Y
625	90.4388	Y	625	71.0367	Y	625	86.9324	Y
708	84.7128	Y	708	49.2916	Y	708	81.4218	Y
709	79.5927	Y	709	64.8661	Y	709	69.1889	Y
739	84.8473	Y	739	56.1932	Y	739	80.9964	Y
740	92.4839	Y	740	68.3733	Y	740	89.9072	Y
765	88.7028	Y	765	62.9464	Y	765	84.8609	Y
766	93.703	Y	766	67.2638	Y	766	91.833	Y
785	66.6695	Y	785	55.6252	Y	785	51.6245	Y
786	75.7	Y	786	61.4729	Y	786	65.911	Y
808	86.7773	Y	808	60.8684	Y	808	80.7886	Y
809	93.517	Y	809	71.2124	Y	809	91.9345	Y
842	80.4933	Y	842	63.5763	Y	842	71.5765	Y
843	82.1324	Y	843	58.6109	Y	843	73.2539	Y
886	81.8768	Y	886	69.3469	Y	886	75.8728	Y
887	91.9067	Y	887	64.2312	Y	887	89.4792	Y
898	68.4725	Y	898	54.0778	Y	898	51.179	Y
899	81.5872	Y	899	67.3101	Y	899	75.4407	Y
900	85.0591	Y	900	62.5908	Y	900	76.5598	Y
901	77.4409	Y	901	66.0624	Y	901	64.0939	Y
908	89.56	Y	908	65.7581	Y	908	84.2915	Y
909	94.1724	Y	909	77.3565	Y	909	93.6321	Y
932	61.4429	Y	932	57.9223	Y	932	49.917	Y
933	59.0097	Y	933	64.2454	Y	933	49.0266	Y
935	81.5246	Y	935	62.497	Y	935	72.5186	Y
936	93.6815	Y	936	74.2646	Y	936	88.8404	Y
1023	87.2732	Y	1023	68.3577	Y	1023	84.4901	Y
1024	90.2816	Y	1024	78.7517	Y	1024	85.9111	Y
1133	88.19	Y	1133	65.0919	Y	1133	82.3921	Y
1134	74.4516	Y	1134	73.9374	Y	1134	64.1167	Y
1146	85.9002	Y	1146	63.3142	Y	1146	78.137	Y
1147	93.9599	Y	1147	80.9957	Y	1147	90.9533	Y
1177	54.0081	Y	1177	52.7958	Y	1177	39.9051	Y
1178	78.3429	Y	1178	72.9878	Y	1178	67.1817	Y
1216	82.7121	Y	1216	64.4551	Y	1216	75.3902	Y
1217	93.2316	Y	1217	79.8325	Y	1217	90.7918	Y
1226	87.0318	Y	1226	67.7575	Y	1226	82.3797	Y
1227	92.2318	Y	1227	75.7844	Y	1227	85.6829	Y
1262	78.1748	Y	1262	60.5874	Y	1262	68.351	Y
1263	63.134	Y	1263	66.0854	Y	1263	48.0526	Y
1302	84.81	Y	1302	60.6747	Y	1302	77.5368	Y
1303	92.6149	Y	1303	76.8574	Y	1303	88.6993	Y
1314	88.8712	Y	1314	66.5778	Y	1314	86.9153	Y
1315	95.9078	Y	1315	77.7167	Y	1315	93.1778	Y
1322	70.71	Y	1322	58.8271	Y	1322	59.6466	Y
1323	75.7651	Y	1323	70.8882	Y	1323	63.5847	Y
1388	87.401	Y	1388	60.7647	Y	1388	82.9153	Y
1389	93.7218	Y	1389	76.7548	Y	1389	90.5894	Y
1414	72.4066	Y	1414	54.579	Y	1414	61.6414	Y
1415	75.3845	Y	1415	65.818	Y	1415	64.5128	Y
1473	88.0777	Y	1473	61.0145	Y	1473	82.607	Y
1474	94.6376	Y	1474	75.9002	Y	1474	94.2385	Y
1475	91.9884	Y	1475	70.2329	Y	1475	90.6967	Y
1476	94.1375	Y	1476	72.7792	Y	1476	91.256	Y
1484	45.9462	Y	1484	49.8546	Y	1484	34.7382	Y
1485	31.6038	Y	1485	53.8775	Y	1485	22.6908	Y
1488	89.3629	Y	1488	65.1024	Y	1488	85.5481	Y
1489	88.9952	Y	1489	68.5761	Y	1489	81.2167	Y
1537	91.0843	Y	1537	68.3158	Y	1537	89.0061	Y
1538	95.6927	Y	1538	79.5038	Y	1538	95.1485	Y
1561	87.715	Y	1561	66.2272	Y	1561	81.183	Y
1562	93.4714	Y	1562	74.7367	Y	1562	90.0032	Y
1597	85.4682	Y	1597	72.4885	Y	1597	75.7644	Y
1598	85.2032	Y	1598	70.1086	Y	1598	77.4096	Y
1663	70.2714	Y	1663	61.0773	Y	1663	57.2427	Y
1664	68.6885	Y	1664	66.0887	Y	1664	54.3632	Y
1749	85.0101	Y	1749	68.2062	Y	1749	74.7013	Y
1750	94.5225	Y	1750	82.1179	Y	1750	92.7663	Y
1769	87.353	Y	1769	69.6015	Y	1769	80.5728	Y
1770	94.6035	Y	1770	80.457	Y	1770	93.2494	Y
1786	89.2357	Y	1786	72.5543	Y	1786	84.1783	Y
1787	91.7254	Y	1787	78.7359	Y	1787	86.6649	Y
1905	89.1156	N	1905	74.069	Y	1905	86.848	Y
1906	84.6104	N	1906	72.5967	Y	1906	76.4555	Y
1915	76.5007	Y	1915	63.7839	Y	1915	64.6783	Y
1916	90.835	Y	1916	74.6357	Y	1916	86.7036	Y
1948	88.9522	N	1948	77.5618	Y	1948	87.5302	Y
1949	95.4775	N	1949	81.8538	Y	1949	94.3151	Y
1989	85.4309	Y	1989	68.6701	Y	1989	76.5193	Y
1990	92.6079	Y	1990	79.6355	Y	1990	88.8338	Y
2001	74.6615	Y	2001	66.4582	Y	2001	61.4329	Y
2002	87.8668	Y	2002	76.0706	Y	2002	80.4054	Y
2202	88.5581	Y	2202	67.6594	N	2202	79.4375	Y
2203	84.5448	Y	2203	73.552	Y	2203	72.1496	Y
2332	90.9206	N	2332	67.3353	Y	2332	85.9011	Y
2333	96.2783	N	2333	80.7501	Y	2333	95.2802	Y
2344	90.8959	Y	2344	66.0352	Y	2344	86.0443	Y
2345	84.744	N	2345	70.5283	Y	2345	74.6294	Y
2476	84.7001	N	2476	64.6056	Y	2476	76.6395	Y
2477	88.7479	Y	2477	70.0316	Y	2477	78.8658	Y
2491	83.7468	Y	2491	63.5714	Y	2491	75.9114	Y
2492	76.8543	Y	2492	64.38	Y	2492	63.1419	Y
2541	70.199	Y	2541	63.4079	Y	2541	56.5235	Y
2542	57.9428	Y	2542	60.5051	Y	2542	44.3323	Y
2566	81.419	Y	2566	70.3653	Y	2566	70.7614	Y
2567	69.3927	Y	2567	65.6034	Y	2567	57.8192	Y
2570	48.8686	Y	2570	56.8829	Y	2570	33.6573	Y
2571	89.0435	Y	2571	71.4587	Y	2571	82.534	Y
2572	89.9645	Y	2572	72.5014	Y	2572	82.7977	Y
2573	86.7628	Y	2573	69.0914	Y	2573	77.3383	Y
2584	85.6304	Y	2584	69.2198	Y	2584	76.5178	Y
2585	94.3805	Y	2585	76.5686	Y	2585	92.4173	Y
2642	88.7948	Y	2642	66.3213	Y	2642	80.3003	Y
2643	94.7654	Y	2643	77.0112	Y	2643	93.0525	Y
2689	88.1794	Y	2689	63.7654	Y	2689	86.5837	Y
2690	94.1821	Y	2690	80.6462	Y	2690	94.6213	Y
2699	51.8918	Y	2699	39.3983	Y	2699	38.5491	Y
2700	90.5103	Y	2700	68.4868	Y	2700	84.8037	Y
2718	76.6896	Y	2718	48.356	Y	2718	67.1933	Y
2719	89.9024	Y	2719	72.0717	Y	2719	86.6873	Y
2809	75.0073	Y	2809	59.1016	Y	2809	67.349	Y
2810	85.7294	Y	2810	73.1292	Y	2810	76.5727	Y
2818	36.9504	Y	2818	40.3589	Y	2818	30.0791	Y
2819	53.5416	Y	2819	64.2863	Y	2819	46.1891	Y
2824	90.7283	Y	2824	68.3208	Y	2824	87.9119	Y
2825	90.744	Y	2825	73.5966	Y	2825	83.2189	Y
2843	85.5009	Y	2843	64.8471	Y	2843	79.3545	Y
2844	90.4492	Y	2844	76.8334	Y	2844	83.7421	Y
2877	87.5337	Y	2877	69.2563	Y	2877	80.1189	Y
2878	85.8428	Y	2878	76.8724	Y	2878	77.406	Y
2915	88.9805	Y	2915	67.3976	Y	2915	82.3219	Y
2916	92.7635	Y	2916	79.6224	Y	2916	90.251	Y
2942	89.7755	Y	2942	68.4226	Y	2942	82.5149	Y
2943	94.1291	Y	2943	79.0997	Y	2943	92.592	Y
2982	91.505	Y	2982	73.237	Y	2982	87.9101	Y
2983	88.6307	Y	2983	72.8741	Y	2983	80.872	Y
2988	82.8836	Y	2988	69.4845	Y	2988	73.2937	Y
2989	78.3995	Y	2989	68.9012	Y	2989	66.6149	Y
3009	86.1168	Y	3009	71.9965	Y	3009	77.0452	Y
3010	86.0732	Y	3010	71.1153	Y	3010	76.8787	Y
3021	86.2311	Y	3021	72.8376	Y	3021	78.425	Y
3022	88.1411	Y	3022	71.4105	Y	3022	77.0015	Y
3035	82.3722	Y	3035	73.0986	Y	3035	74.7402	Y
3036	86.5963	Y	3036	72.2801	Y	3036	76.7736	Y
3046	90.0997	Y	3046	74.6831	Y	3046	84.8084	Y
3047	93.3713	Y	3047	78.6597	Y	3047	91.3493	Y
3060	93.5785	Y	3060	77.9728	Y	3060	91.2727	Y
3061	95.5463	Y	3061	78.7215	Y	3061	93.2082	Y
3078	61.0892	Y	3078	64.207	Y	3078	47.8759	Y
3079	88.5802	Y	3079	73.7063	Y	3079	80.9946	Y
3093	39.6179	Y	3093	61.4298	Y	3093	30.2939	Y
3094	66.6903	Y	3094	68.3254	Y	3094	55.1534	Y
3125	93.4524	Y	3125	82.3019	Y	3125	91.6934	Y
3126	88.7464	Y	3126	80.3867	Y	3126	85.9241	Y
3161	79.3664	Y	3161	75.2676	Y	3161	67.7429	Y
3162	73.1547	Y	3162	72.2001	Y	3162	59.5847	Y
3171	93.6558	Y	3171	82.4498	Y	3171	92.9445	Y
3172	95.7602	Y	3172	81.2552	Y	3172	93.5008	Y
3246	88.4839	Y	3246	74.734	Y	3246	85.3914	Y
3247	84.7161	Y	3247	74.4034	Y	3247	74.0205	Y
3253	93.599	Y	3253	72.1674	Y	3253	87.9729	Y
3254	94.063	Y	3254	79.9396	Y	3254	91.1576	Y
3350	84.3674	Y	3350	50.9358	Y	3350	77.3169	Y
3351	92.58	Y	3351	76.1161	Y	3351	89.0507	Y
3374	84.298	Y	3374	42.6875	Y	3374	82.7703	Y
3375	91.1851	Y	3375	77.9797	Y	3375	85.5414	Y
3378	83.835	Y	3378	45.2366	Y	3378	72.3236	Y
3379	85.2908	Y	3379	76.9503	Y	3379	79.6982	Y
3405	91.1812	Y	3405	43.385	Y	3405	87.6643	Y
3406	95.9882	Y	3406	78.8151	Y	3406	95.3148	Y
3419	68.6404	Y	3419	43.7619	N	3419	58.6239	Y
3420	73.044	Y	3420	64.0374	Y	3420	59.3456	Y
3434	90.3351	Y	3434	59.5662	N	3434	87.2095	Y
3435	95.8876	Y	3435	76.4791	Y	3435	94.6647	Y
3452	86.0895	Y	3452	70.2806	Y	3452	83.3637	Y
3453	89.6506	Y	3453	64.5312	Y	3453	82.0509	Y
3458	88.393	Y	3458	69.8541	Y	3458	77.9048	Y
3459	83.6989	Y	3459	67.3627	Y	3459	74.2069	Y
3494	92.3357	Y	3494	78.9624	Y	3494	93.0656	Y
3495	33.9169	Y	3495	35.2364	Y	3495	23.2753	Y
3524	79.7817	Y	3524	70.2997	Y	3524	70.5501	Y
3525	52.9924	Y	3525	53.4168	Y	3525	40.8262	Y
3529	87.1423	Y	3529	67.7698	Y	3529	81.0897	Y
3530	72.8038	Y	3530	59.9563	Y	3530	58.2199	Y
3548	88.5111	Y	3548	71.3092	Y	3548	79.7998	Y
3549	85.5091	Y	3549	71.6046	Y	3549	77.3381	Y
3641	67.3912	Y	3641	60.5614	Y	3641	54.7206	Y
3642	82.4254	Y	3642	79.5355	Y	3642	70.6006	Y
3686	86.4415	Y	3686	45.9001	Y	3686	79.3298	Y
3687	62.0568	Y	3687	69.6404	Y	3687	48.7863	Y
3695	63.8028	Y	3695	47.9877	Y	3695	57.7874	Y
3696	75.8576	Y	3696	74.0207	Y	3696	66.0672	Y
3698	84.5363	Y	3698	48.3399	Y	3698	71.5303	Y
3699	94.0326	Y	3699	79.8327	Y	3699	90.2726	Y
3705	91.6498	Y	3705	56.3521	Y	3705	82.1957	Y
3706	92.3734	Y	3706	77.9515	Y	3706	86.9347	Y
3888	76.1996	Y	3888	43.2682	Y	3888	58.8056	Y
3889	75.4287	Y	3889	72.9728	Y	3889	61.8029	Y
3899	75.7423	Y	3899	54.5919	Y	3899	62.7247	Y
3900	77.9604	Y	3900	72.6462	Y	3900	66.0314	Y
3908	90.777	Y	3908	55.3477	Y	3908	83.5242	Y
3909	90.1673	Y	3909	80.982	Y	3909	85.7485	Y
3920	90.2447	Y	3920	63.1541	Y	3920	87.1146	Y
3921	79.8113	Y	3921	72.771	Y	3921	68.3376	Y
3944	90.6067	Y	3944	60.9928	Y	3944	87.6493	Y
3945	90.394	Y	3945	79.7353	Y	3945	85.6412	Y
3950	92.2571	Y	3950	69.838	Y	3950	92.6697	Y
3951	94.9511	Y	3951	80.9434	Y	3951	92.8851	Y
3953	71.2832	Y	3953	49.2084	Y	3953	59.0281	Y
3954	88.3113	Y	3954	75.7604	Y	3954	79.6514	Y
3965	42.9961	Y	3965	39.5568	Y	3965	35.9731	Y
3966	72.9708	Y	3966	66.7753	Y	3966	59.4303	Y
3983	78.2407	N	3983	67.4603	N	3983	69.9673	N
3984	91.1278	Y	3984	76.5359	Y	3984	86.2777	Y
4049	91.1111	Y	4049	80.2381	N	4049	75.9585	Y
4050	94.7375	Y	4050	79.5272	Y	4050	92.3031	Y
4125	90.0102	Y	4125	67.798	N	4125	85.9841	Y
4126	91.6365	Y	4126	79.1411	Y	4126	86.5716	Y
4140	93.5595	Y	4140	65.5651	N	4140	86.3531	Y
4141	82.0517	Y	4141	71.2522	Y	4141	70.8279	Y
4146	87.9304	Y	4146	75.8448	N	4146	89.9034	Y
4147	79.1578	Y	4147	70.5215	Y	4147	68.172	Y
4151	89.7947	Y	4151	71.094	Y	4151	91.4611	Y
4152	94.8095	Y	4152	78.7432	Y	4152	92.6698	Y
4344	89.7769	Y	4344	75.869	Y	4344	83.3128	Y
4345	79.5374	Y	4345	70.8771	Y	4345	66.8161	Y
4374	93.714	Y	4374	80.7282	Y	4374	93.3477	Y
4375	95.3324	Y	4375	77.7746	Y	4375	94.1698	Y
4425	92.8009	Y	4425	69.5375	Y	4425	89.6631	Y
4426	94.1177	Y	4426	75.8991	Y	4426	91.1097	Y
4438	92.4125	Y	4438	76.1972	Y	4438	90.5702	Y
4439	80.1801	Y	4439	70.6287	Y	4439	70.159	Y
4462	93.6131	Y	4462	76.0054	Y	4462	92.4152	Y
4463	95.8314	Y	4463	78.3796	Y	4463	94.7294	Y
4489	90.7549	Y	4489	73.7492	Y	4489	90.2158	Y
4490	91.9198	Y	4490	71.5726	Y	4490	84.302	Y
4530	94.7678	N	4530	70.9013	Y	4530	90.4938	Y
4531	93.97	N	4531	75.3636	Y	4531	90.085	Y
4539	88.659	Y	4539	69.2624	Y	4539	85.3005	Y
4540	91.2624	Y	4540	72.9952	Y	4540	84.6816	Y
4619	93.3485	Y	4619	86.7822	Y	4619	89.7341	Y
4620	71.3268	Y	4620	65.4177	Y	4620	57.206	Y
4653	97.6296	Y	4653	87.7177	Y	4653	92.2722	Y
4654	95.1724	Y	4654	79.3704	Y	4654	93.9717	Y
4663	89.4463	Y	4663	80.4734	Y	4663	86.5322	Y
4664	92.2678	Y	4664	76.291	Y	4664	87.7198	Y
4711	96.6192	Y	4711	77.3968	Y	4711	92.7334	Y
4712	94.8002	Y	4712	81.0205	Y	4712	93.659	Y
4846	91.7164	Y	4846	75.0328	Y	4846	88.1825	Y
4847	62.8081	Y	4847	65.687	Y	4847	49.1538	Y
4918	92.4306	Y	4918	76.81	Y	4918	84.7969	Y
4919	91.6484	Y	4919	77.0456	Y	4919	85.0105	Y
4994	91.487	Y	4994	73.3165	Y	4994	93.5376	Y
4995	96.0936	Y	4995	81.846	Y	4995	94.7943	Y
5052	92.0122	Y	5052	85.8384	Y	5052	92.3732	Y
5053	95.4662	Y	5053	81.0053	Y	5053	93.2149	Y
5110	85.1266	Y	5110	76.0422	Y	5110	87.3435	Y
5111	94.7405	Y	5111	79.995	Y	5111	92.2851	Y
5145	88.8108	Y	5145	79.6201	Y	5145	84.2948	Y
5146	86.1031	Y	5146	74.2038	Y	5146	77.5588	Y
5162	89.1806	Y	5162	78.5112	Y	5162	86.0461	Y
5163	91.8839	Y	5163	77.3623	Y	5163	87.0765	Y
5235	80.5301	Y	5235	77.19	Y	5235	83.4534	Y
5236	88.6334	Y	5236	75.4312	Y	5236	81.793	Y
5242	72.6545	Y	5242	79.1327	Y	5242	54.3102	Y
5243	70.9013	Y	5243	72.4402	Y	5243	58.2512	Y
5269	89.4949	N	5269	58.3333	N	5269	90.9357	N
5270	91.4817	Y	5270	79.2279	Y	5270	88.9344	Y
5351	42.1843	Y	5351	25.7285	Y	5351	49.3131	Y
5352	89.1201	Y	5352	75.6501	Y	5352	80.0242	Y
5398	78.4836	Y	5398	74.5541	N	5398	86.5734	Y
5399	95.198	Y	5399	81.9458	Y	5399	92.9335	Y
5458	89.8899	Y	5458	81.0616	Y	5458	79.0165	Y
5459	55.479	Y	5459	61.707	Y	5459	39.0037	Y
5469	93.8441	Y	5469	78.8446	Y	5469	90.8058	Y
5470	93.5152	Y	5470	74.2441	Y	5470	86.6887	Y
5621	84.1606	Y	5621	66.5426	Y	5621	71.9197	Y
5622	90.89	Y	5622	78.7892	Y	5622	88.9867	Y
5736	88.0302	N	5736	64.0199	Y	5736	85.1825	Y
5737	77.3839	N	5737	74.2486	Y	5737	64.1081	Y
5739	63.1436	N	5739	58.5143	Y	5739	51.76	Y
5740	42.4196	N	5740	65.4922	Y	5740	30.2502	Y
5742	87.2891	N	5742	64.5805	Y	5742	76.0942	Y
5743	94.4502	N	5743	80.9144	Y	5743	89.1304	Y
5754	85.6189	N	5754	63.809	Y	5754	74.1675	Y
5755	92.9371	N	5755	77.0265	Y	5755	89.1543	Y
5766	92.55	Y	5766	67.3077	Y	5766	88.2669	Y
5767	90.6622	N	5767	74.5799	Y	5767	82.7508	Y
5789	88.1141	N	5789	70.0268	Y	5789	85.575	Y
5790	91.6363	N	5790	79.1269	Y	5790	86.6591	Y
5819	87.375	Y	5819	63.4314	Y	5819	79.5316	Y
5820	89.6659	N	5820	75.2407	Y	5820	81.5126	Y
5908	78.133	Y	5908	61.2688	Y	5908	66.6948	Y
5909	81.4559	Y	5909	72.4959	Y	5909	71.3421	Y
5911	75.3599	Y	5911	62.1521	Y	5911	65.0391	Y
5912	76.444	Y	5912	71.924	Y	5912	65.696	Y
5915	52.0245	Y	5915	55.8896	Y	5915	42.1183	Y
5916	64.7911	Y	5916	68.9836	Y	5916	52.8613	Y
5968	87.3117	Y	5968	73.818	Y	5968	81.242	Y
5969	90.8798	Y	5969	73.4917	Y	5969	85.2567	Y
5971	94.5348	Y	5971	75.6567	Y	5971	91.9937	Y
5972	94.5807	Y	5972	77.0595	Y	5972	93.8197	Y
6014	86.0069	Y	6014	74.8785	Y	6014	78.6535	Y
6015	92.7612	Y	6015	75.5629	Y	6015	90.468	Y
6019	75.5584	Y	6019	71.2254	Y	6019	63.9903	Y
6020	83.0941	Y	6020	69.6527	Y	6020	74.1748	Y
6052	82.135	Y	6052	76.2749	Y	6052	72.7778	Y
6053	75.1649	Y	6053	68.4377	Y	6053	60.6209	Y
6067	89.8088	Y	6067	75.8824	Y	6067	80.0135	Y
6068	91.134	Y	6068	73.2778	Y	6068	85.2853	Y
6073	95.6721	Y	6073	83.9097	Y	6073	94.2908	Y
6074	92.1816	Y	6074	71.0872	Y	6074	88.0449	Y
6127	92.0858	Y	6127	79.7266	Y	6127	87.4346	Y
6128	91.6095	Y	6128	73.5029	Y	6128	87.8767	Y
6163	83.8097	Y	6163	75.0014	Y	6163	74.0128	Y
6164	77.3549	Y	6164	64.2227	Y	6164	64.8053	Y
6172	88.8074	Y	6172	77.6713	Y	6172	87.7001	Y
6173	91.3093	Y	6173	71.1797	Y	6173	89.249	Y
6180	63.5697	Y	6180	70.8484	Y	6180	51.9864	Y
6181	75.874	Y	6181	66.314	Y	6181	62.5794	Y
6188	92.6959	Y	6188	83.9047	Y	6188	92.4896	Y
6189	93.8776	Y	6189	74.1758	Y	6189	91.9551	Y
6241	91.4927	Y	6241	78.7607	Y	6241	90.3783	Y
6242	92.6707	Y	6242	74.0059	Y	6242	89.3043	Y
6262	69.4435	Y	6262	70.8971	Y	6262	61.7799	Y
6263	81.5671	Y	6263	68.8964	Y	6263	73.0083	Y
6328	95.3185	Y	6328	84.9412	Y	6328	94.3551	Y
6329	95.0773	Y	6329	78.7204	Y	6329	92.9481	Y
6444	61.5673	Y	6444	70.5022	Y	6444	48.4805	Y
6445	60.6417	Y	6445	67.1217	Y	6445	49.4091	Y
6454	86.5645	Y	6454	80.0532	Y	6454	83.793	Y
6455	91.2242	Y	6455	76.3836	Y	6455	86.5446	Y
6463	91.6224	Y	6463	79.4426	Y	6463	89.0582	Y
6464	88.992	Y	6464	75.9764	Y	6464	81.5933	Y
6539	61.4171	Y	6539	67.5894	Y	6539	47.3675	Y
6540	82.2675	Y	6540	73.3399	Y	6540	72.8039	Y
6562	84.2202	Y	6562	72.0251	Y	6562	74.801	Y
6563	87.5113	Y	6563	73.3	Y	6563	78.838	Y
6568	92.3098	Y	6568	74.1714	Y	6568	87.4386	Y
6569	66.2597	Y	6569	66.1971	Y	6569	52.2175	Y
6571	90.5378	Y	6571	73.3543	Y	6571	84.9627	Y
6572	92.5299	Y	6572	78.3694	Y	6572	90.1728	Y
6616	86.836	Y	6616	76.0417	Y	6616	76.3625	Y
6617	84.7287	Y	6617	70.1735	Y	6617	76.7541	Y
6655	87.8728	Y	6655	71.8717	Y	6655	80.9187	Y
6656	89.0167	Y	6656	72.1979	Y	6656	83.4731	Y
6688	92.7157	Y	6688	78.4847	Y	6688	92.2722	Y
6689	92.5944	Y	6689	79.2366	Y	6689	91.1987	Y
6760	93.4363	Y	6760	77.2417	Y	6760	93.6394	Y
6761	93.228	Y	6761	76.0111	Y	6761	92.6618	Y
6796	93.3002	Y	6796	69.9826	Y	6796	86.5199	Y
6797	92.5866	Y	6797	69.701	Y	6797	88.3797	Y
6806	94.7143	Y	6806	74.7204	Y	6806	93.5988	Y
6807	93.2393	Y	6807	75.4903	Y	6807	92.8988	Y
6823	90.6514	Y	6823	70.1771	Y	6823	87.9404	Y
6824	87.4048	Y	6824	62.376	Y	6824	78.4927	Y
6838	92.6504	Y	6838	70.9737	Y	6838	90.3181	Y
6839	87.9383	Y	6839	63.7662	Y	6839	78.0065	Y
6850	67.6842	Y	6850	63.4221	Y	6850	53.6746	Y
6851	70.3076	Y	6851	62.5152	Y	6851	57.5668	Y
6853	83.6221	Y	6853	66.8707	Y	6853	71.9802	Y
6854	86.4353	Y	6854	66.8372	Y	6854	75.8342	Y
6874	91.9475	Y	6874	73.1281	Y	6874	90.5906	Y
6875	78.1947	Y	6875	60.0247	Y	6875	67.564	Y
6886	95.5569	Y	6886	76.7181	Y	6886	95.1301	Y
6887	90.231	Y	6887	72.2016	Y	6887	86.958	Y
6949	87.6668	Y	6949	74.2471	Y	6949	79.809	Y
6950	86.5281	Y	6950	69.8699	Y	6950	77.8345	Y
6997	93.0768	Y	6997	67.7629	Y	6997	90.3002	Y
6998	90.6498	Y	6998	59.9944	Y	6998	83.6219	Y
7006	95.8205	Y	7006	81.0418	Y	7006	95.8127	Y
7007	94.1156	Y	7007	75.9774	Y	7007	92.5301	Y
7011	96.434	Y	7011	79.9618	Y	7011	95.9966	Y
7012	94.7611	Y	7012	76.1829	Y	7012	92.5475	Y
7018	95.382	Y	7018	77.2431	Y	7018	93.2941	Y
7019	89.2555	Y	7019	68.0324	Y	7019	82.3603	Y
7129	96.1139	Y	7129	69.8927	Y	7129	92.4361	Y
7130	90.9899	Y	7130	77.6039	Y	7130	82.9077	Y
7159	91.5256	Y	7159	70.5739	Y	7159	87.0496	Y
7160	88.4604	Y	7160	74.9419	Y	7160	78.6183	Y
7162	83.4645	Y	7162	64.4694	Y	7162	74.5459	Y
7163	93.5463	Y	7163	80.5937	Y	7163	90.8516	Y
7195	85.2656	Y	7195	65.9889	Y	7195	76.5627	Y
7196	72.671	Y	7196	69.6144	Y	7196	59.407	Y
7204	93.813	Y	7204	66.0273	Y	7204	88.1366	Y
7205	92.6581	Y	7205	81.4785	Y	7205	90.6532	Y
7214	94.4965	Y	7214	70.0683	Y	7214	88.6433	Y
7215	89.6298	Y	7215	74.6876	Y	7215	81.0063	Y
7217	60.3064	Y	7217	58.4517	Y	7217	41.0445	Y
7218	86.5882	Y	7218	73.172	Y	7218	76.5072	Y
7224	93.2187	Y	7224	71.7607	Y	7224	87.6896	Y
7225	89.2523	Y	7225	70.9346	Y	7225	81.6234	Y
7234	92.5795	Y	7234	67.7714	Y	7234	87.1654	Y
7235	90.6375	Y	7235	73.2441	Y	7235	84.3202	Y
7330	85.2537	Y	7330	64.5573	Y	7330	76.8813	Y
7331	86.9325	Y	7331	70.6882	Y	7331	76.8249	Y
7335	88.9354	Y	7335	70.6174	Y	7335	84.7269	Y
7336	89.3826	Y	7336	76.2843	Y	7336	83.5999	Y
7340	87.4996	Y	7340	64.0944	Y	7340	80.1832	Y
7341	82.985	Y	7341	73.8596	Y	7341	73.8399	Y
7417	87.6714	Y	7417	72.1744	Y	7417	86.979	Y
7418	87.0799	Y	7418	77.1127	Y	7418	85.2959	Y
7426	93.8451	Y	7426	76.496	Y	7426	95.0253	Y
7427	93.4469	Y	7427	75.505	Y	7427	92.1745	Y
7461	81.2654	Y	7461	56.8227	Y	7461	68.4962	Y
7462	64.1606	Y	7462	59.781	Y	7462	50.8759	Y
7598	87.8298	Y	7598	59.1227	Y	7598	77.7006	Y
7599	91.9308	Y	7599	73.6904	Y	7599	87.2868	Y
7617	86.4072	Y	7617	62.7919	Y	7617	77.3089	Y
7618	86.672	Y	7618	70.9062	Y	7618	77.3253	Y
7662	91.3673	Y	7662	62.0385	Y	7662	83.2344	Y
7663	79.96	Y	7663	68.512	Y	7663	67.4642	Y
7755	93.3353	Y	7755	47.3123	Y	7755	79.6544	Y
7756	91.9409	Y	7756	77.3626	Y	7756	85.1659	Y
7773	81.7575	Y	7773	33.549	Y	7773	62.2671	Y
7774	68.5665	Y	7774	69.8037	Y	7774	53.6717	Y
7791	92.7629	Y	7791	44.8098	Y	7791	91.2532	Y
7792	81.2659	Y	7792	68.5176	Y	7792	68.721	Y
7812	73.1939	N	7812	37.1038	Y	7812	58.2095	Y
7813	65.6347	N	7813	63.6407	Y	7813	51.597	Y
7828	92.389	N	7828	49.7297	Y	7828	91.6331	Y
7829	94.0046	N	7829	77.8035	Y	7829	92.1505	Y
7848	80.9756	N	7848	39.0038	Y	7848	74.9252	Y
7849	90.5801	N	7849	74.6068	Y	7849	86.994	Y
7857	66.5176	Y	7857	28.809	Y	7857	50.9189	Y
7858	86.4267	Y	7858	71.0466	Y	7858	78.4502	Y
7908	92.4375	Y	7908	40.5828	Y	7908	86.5092	Y
7909	92.7322	Y	7909	78.0358	Y	7909	90.0375	Y
7917	76.4909	Y	7917	34.17	Y	7917	64.9468	Y
7918	84.1406	Y	7918	71.9929	Y	7918	73.9608	Y
7923	84.8259	Y	7923	33.8212	Y	7923	84.4822	Y
7924	91.3709	Y	7924	75.0803	Y	7924	85.0056	Y
7926	63.9261	Y	7926	27.3441	Y	7926	53.1831	Y
7927	92.1713	Y	7927	76.365	Y	7927	88.6094	Y
7977	55.8537	Y	7977	33.9151	Y	7977	40.8952	Y
7978	58.568	Y	7978	62.2057	Y	7978	45.9087	Y
7984	84.412	Y	7984	38.6625	Y	7984	76.9322	Y
7985	79.5393	Y	7985	65.5273	Y	7985	66.1981	Y
7995	89.8711	Y	7995	56.8176	Y	7995	76.2997	Y
7996	86.8677	Y	7996	70.4913	Y	7996	78.0666	Y
8005	83.7828	Y	8005	66.2435	Y	8005	71.5169	Y
8006	86.0467	Y	8006	69.8529	Y	8006	78.314	Y
8018	92.9713	Y	8018	72.6522	Y	8018	88.0738	Y
8019	90.5887	Y	8019	70.9431	Y	8019	85.1431	Y
8035	90.5757	N	8035	74.9185	Y	8035	87.6886	Y
8036	93.2077	Y	8036	75.3096	Y	8036	91.2583	Y
8058	77.697	Y	8058	69.8607	Y	8058	64.96	Y
8059	73.721	Y	8059	63.8683	Y	8059	60.2872	Y
8112	91.9443	Y	8112	74.5734	Y	8112	90.0272	Y
8113	88.976	Y	8113	69.5133	Y	8113	82.6922	Y
8116	66.5761	Y	8116	64.5001	Y	8116	51.883	Y
8117	77.5527	Y	8117	70.6545	Y	8117	68.6058	Y
8139	92.7378	Y	8139	71.8772	Y	8139	85.3908	Y
8140	89.2778	Y	8140	71.2924	Y	8140	81.3954	Y
8146	92.277	Y	8146	71.1376	Y	8146	86.3742	Y
8147	86.9844	Y	8147	70.3293	Y	8147	77.1521	Y
8150	73.3452	Y	8150	65.1245	Y	8150	65.4302	Y
8151	92.4695	Y	8151	76.863	Y	8151	89.3389	Y
8163	88.1946	Y	8163	74.3367	Y	8163	79.6705	Y
8164	80.5393	Y	8164	62.8038	Y	8164	68.5292	Y
8211	88.0249	Y	8211	74.9443	Y	8211	83.2946	Y
8212	65.049	Y	8212	54.5322	Y	8212	51.1806	Y
8253	94.6568	Y	8253	81.8147	Y	8253	94.104	Y
8254	91.561	Y	8254	67.4647	Y	8254	87.0565	Y
8385	90.4274	N	8385	65.2381	N	8385	88.5154	N
8386	93.6447	Y	8386	73.6842	Y	8386	90.6931	Y
8531	83.3486	Y	8531	45.3052	N	8531	85.799	Y
8532	84.7871	Y	8532	66.4109	Y	8532	79.2399	Y
8543	81.9415	Y	8543	55.7508	N	8543	77.0047	Y
8544	87.7125	Y	8544	61.8847	Y	8544	83.6084	Y
8579	94.7451	Y	8579	72.792	N	8579	92.816	Y
8580	54.2338	Y	8580	39.4932	Y	8580	39.2227	Y
8582	77.4412	Y	8582	79.8611	N	8582	70.5035	Y
8583	84.9112	Y	8583	55.8954	Y	8583	78.2039	Y
8646	96.59	N	8646	78.6499	N	8646	82.4849	N
8647	87.3798	Y	8647	65.2294	Y	8647	79.3775	Y
8721	94.0316	Y	8721	75.4245	Y	8721	85.8367	Y
8722	72.1184	Y	8722	59.2514	Y	8722	60.1	Y
8780	79.483	Y	8780	48.043	Y	8780	74.108	Y
8781	87.6945	Y	8781	70.0694	Y	8781	80.7167	Y
8854	80.5046	Y	8854	60.8181	Y	8854	76.4318	Y
8855	91.2161	Y	8855	73.2871	Y	8855	88.524	Y
8858	58.3882	Y	8858	52.2975	Y	8858	55.552	Y
8859	85.2965	Y	8859	70.1851	Y	8859	79.8079	Y
8877	77.1009	Y	8877	54.2813	Y	8877	68.0856	Y
8878	84.8978	Y	8878	70.9141	Y	8878	77.6227	Y
8957	89.0179	Y	8957	61.9407	Y	8957	87.4008	Y
8958	82.3184	Y	8958	74.027	Y	8958	77.2798	Y
8996	55.6858	Y	8996	54.314	Y	8996	49.8368	Y
8997	84.6049	Y	8997	88.5826	Y	8997	78.2593	Y
9000	87.2945	Y	9000	61.8182	Y	9000	85.5443	Y
9001	90.6036	Y	9001	89.941	Y	9001	86.4765	Y
9008	77.81	Y	9008	61.004	Y	9008	74.0825	Y
9009	75.3013	Y	9009	89.5568	Y	9009	67.9746	Y
9053	64.0196	Y	9053	60.1072	Y
9054	75.5772	Y	9054	89.2178	Y
9137	73.5594	Y	9137	74.7567	Y	9137	61.0195	Y
9138	62.9642	Y	9138	87.2549	Y	9138	55.6338	Y
9143	76.7783	Y	9143	62.9424	Y	9143	72.0276	Y
9144	86.8754	Y	9144	91.7095	Y	9144	80.4042	Y
9161	89.8923	Y	9161	75.7777	Y	9161	78.4186	Y
9162	73.3357	Y	9162	89.4093	Y	9162	65.7677	Y
9194	94.9311	Y	9194	74.5016	Y	9194	89.9029	Y
9195	95.3206	Y	9195	93.4315	Y	9195	94.6878	Y
9292	82.1122	Y	9292	70.1342	Y	9292	74.9144	Y
9293	55.2004	Y	9293	81.5147	Y	9293	46.7867	Y
9327	72.4032	Y	9327	70.3118	Y	9327	64.3682	Y
9328	86.3786	Y	9328	91.5987	Y	9328	81.8919	Y
9380	66.0174	Y	9380	64.4944	Y	9380	55.3881	Y
9381	93.4257	Y	9381	91.2575	Y	9381	92.3527	Y
9382	86.2777	Y	9382	66.844	Y	9382	78.3331	Y
9383	85.8913	Y	9383	90.078	Y	9383	80.3399	Y
9392	92.4885	Y	9392	67.2483	Y	9392	87.2908	Y
9393	93.8562	Y	9393	93.0395	Y	9393	92.3802	Y
9443	83.7056	Y	9443	70.7461	Y	9443	75.5017	Y
9444	89.0694	Y	9444	90.7663	Y	9444	84.8477	Y
9448	91.1165	Y	9448	72.1217	Y	9448	87.9217	Y
9449	95.6363	Y	9449	92.7122	Y	9449	94.7302	Y
9487	83.0203	Y	9487	74.5416	Y	9487	74.7968	Y
9488	93.5668	Y	9488	92.845	Y	9488	91.2961	Y
9573	82.7925	Y	9573	64.1241	Y	9573	76.3968	Y
9574	87.1745	Y	9574	90.7451	Y	9574	78.0086	Y
9610	91.8059	Y	9610	62.9604	Y	9610	84.9654	Y
9611	95.2219	Y	9611	93.8789	Y	9611	94.433	Y
9619	87.4437	Y	9619	65.3609	Y	9619	85.5066	Y
9620	91.3513	Y	9620	91.0199	Y	9620	87.8859	Y
9671	85.3375	Y	9671	66.6651	Y	9671	81.3472	Y
9672	72.6324	Y	9672	89.4812	Y	9672	66.5095	Y
9751	68.0093	Y	9751	65.8171	Y	9751	55.4605	Y
9752	91.8934	Y	9752	92.4189	Y	9752	88.0071	Y
9772	84.4881	Y	9772	71.7413	Y	9772	77.7949	Y
9773	87.3653	Y	9773	91.9798	Y	9773	82.878	Y
9775	60.2949	Y	9775	68.5697	Y	9775	51.974	Y
9776	85.6848	Y	9776	91.7805	Y	9776	78.4866	Y
9784	87.6617	Y	9784	72.705	Y	9784	82.5076	Y
9785	91.1796	Y	9785	91.5461	Y	9785	85.6774	Y
9817	91.545	Y	9817	75.3792	Y	9817	85.5165	Y
9818	92.8049	Y	9818	91.8642	Y	9818	88.9029	Y
9826	93.4235	Y	9826	75.7049	Y	9826	87.7261	Y
9827	91.0023	Y	9827	92.1289	Y	9827	85.3103	Y
9866	92.5542	Y	9866	76.9459	Y	9866	87.0894	Y
9867	87.4579	Y	9867	91.3915	Y	9867	82.0638	Y
9910	82.9086	Y	9910	78.6517	Y	9910	73.9276	Y
9911	84.9125	Y	9911	90.4053	Y	9911	78.6865	Y
9916	54.5036	Y	9916	81.565	Y	9916	44.7851	Y
9917	44.1007	Y	9917	81.5872	Y	9917	38.8902	Y
9919	66.7281	Y	9919	71.0862	Y	9919	58.6618	Y
9920	63.1033	Y	9920	85.6861	Y	9920	57.0997	Y
10012	74.9572	Y	10012	72.1746	Y	10012	76.2418	Y
10013	77.4104	Y	10013	89.0221	Y	10013	71.9795	Y
10066	76.3377	Y	10066	74.0901	Y	10066	76.8846	Y
10067	77.7318	Y	10067	89.2098	Y	10067	69.9793	Y
10141	79.7443	Y	10141	71.366	Y	10141	69.7314	Y
10142	70.0143	Y	10142	87.7677	Y	10142	61.6622	Y
10168	87.6489	Y	10168	68.277	Y	10168	81.056	Y
10169	94.8196	Y	10169	93.9306	Y	10169	93.6342	Y
10174	84.8766	Y	10174	81.7894	Y	10174	80.749	Y
10175	80.2812	Y	10175	90.4756	Y	10175	75.4116	Y
10180	61.576	Y	10180	70.8336	Y	10180	48.5515	Y
10181	72.3097	Y	10181	88.1717	Y	10181	66.4105	Y
10195	88.3864	Y	10195	76.9571	Y	10195	85.9009	Y
10196	51.6438	Y	10196	84.5621	Y	10196	47.8711	Y
10199	85.5815	Y	10199	75.3328	Y	10199	78.4489	Y
10200	92.648	Y	10200	92.1402	Y	10200	90.6525	Y
10201	80.9664	Y	10201	75.2839	Y	10201	80.0693	Y
10202	55.166	Y	10202	83.6017	Y	10202	48.4584	Y
10399	84.7266	Y	10399	75.1555	Y	10399	80.2324	Y
10400	70.8692	Y	10400	91.246	Y	10400	73.0542	Y
10425	81.1722	Y	10425	83.8415	Y	10425	84.2235	Y
10426	90.625	Y	10426	94.1552	Y	10426	84.3796	Y
10435	77.514	Y	10435	81.4975	Y	10435	79.0916	Y
10436	92.4617	Y	10436	94.288	Y	10436	89.8994	Y
10535	91.369	Y	10535	84.0596	Y	10535	85.2826	Y
10536	85.8914	Y	10536	90.4852	Y	10536	77.6788	Y
10584	92.2736	Y	10584	83.6756	Y	10584	88.537	Y
10585	90.9388	Y	10585	91.3215	Y	10585	85.9414	Y
10669	93.0657	Y	10669	78.3281	Y	10669	84.1947	Y
10670	70.0246	Y	10670	88.6588	Y	10670	62.177	Y
10675	94.3178	Y	10675	80.1144	Y	10675	86.4763	Y
10676	75.1329	Y	10676	88.8859	Y	10676	67.8118	Y
10683	70.3612	Y	10683	67.4017	Y	10683	62.4835	Y
10684	60.1574	Y	10684	85.3519	Y	10684	53.7041	Y
10735	90.0794	N	10735	84.2593	N	10735	85.4978	N
10736	94.2399	Y	10736	92.0106	Y	10736	91.0529	Y
10773	98.1481	N	10773	88.85	N	10773	69.3939	N
10774	58.203	Y	10774	84.2411	Y	10774	50.8206	Y
10932	97.7778	N	10932	87.8382	N	10932	84.5571	N
10933	80.2702	Y	10933	89.786	Y	10933	70.9628	Y
11002	68.8218	Y	11002	87.2964	N	11002	59.7056	Y
11003	68.0156	Y	11003	88.1388	Y	11003	60.7854	Y
11029	90.4762	Y	11029	87.9323	Y	11029	88.0614	Y
11030	90.3549	Y	11030	93.4061	Y	11030	88.2788	Y
11124	87.3572	Y	11124	87.0652	Y	11124	81.8552	Y
11125	88.9485	Y	11125	93.0016	Y	11125	83.0253	Y
11161	91.0645	Y	11161	83.4036	Y	11161	87.0456	Y
11162	93.1294	Y	11162	92.6327	Y	11162	88.8858	Y
11182	69.0098	Y	11182	75.1634	Y	11182	61.0866	Y
11183	74.8268	Y	11183	90.1325	Y	11183	68.5969	Y
11190	60.0941	Y	11190	72.3895	Y	11190	49.1198	Y
11191	91.3499	Y	11191	91.7168	Y	11191	87.2262	Y
11244	84.2544	Y	11244	87.4224	N	11244	89.6789	Y
11245	92.0158	Y	11245	91.7501	Y	11245	87.8448	Y
11388	88.4606	Y	11388	83.1952	Y	11388	82.5577	Y
11389	94.4321	Y	11389	92.3191	Y	11389	91.7137	Y
11421	82.8746	Y	11421	78.0835	Y	11421	77.0008	Y
11422	86.1765	Y	11422	90.9454	Y	11422	81.2499	Y
11433	82.3671	Y	11433	83.1359	Y	11433	73.8784	Y
11434	72.4025	Y	11434	86.6955	Y	11434	63.9822	Y
11454	83.9753	Y	11454	84.0166	Y	11454	79.3752	Y
11455	90.8335	Y	11455	91.621	Y	11455	86.2616	Y
11475	65.7378	Y	11475	72.5998	Y	11475	55.2881	Y
11476	73.7855	Y	11476	88.6097	Y	11476	73.6154	Y
11491	94.5181	Y	11491	84.4873	Y	11491	92.1975	Y
11492	91.967	Y	11492	91.4163	Y	11492	86.9688	Y
11590	95.1572	Y	11590	87.312	Y	11590	90.5481	Y
11591	95.0579	Y	11591	93.882	Y	11591	92.8574	Y
11609	58.479	Y	11609	84.3259	Y	11609	55.1154	Y
11610	57.973	Y	11610	87.6911	Y	11610	53.157	Y
11646	91.8209	Y	11646	89.6438	Y	11646	90.2015	Y
11647	93.0604	Y	11647	92.2233	Y	11647	89.4458	Y
11688	77.5489	Y	11688	82.3479	Y	11688	71.1835	Y
11689	70.8716	Y	11689	88.6391	Y	11689	63.2696	Y
11691	75.3679	Y	11691	78.7628	Y	11691	65.1762	Y
11692	94.1132	Y	11692	93.1743	Y	11692	92.0309	Y
11709	82.1773	Y	11709	85.0465	Y	11709	78.0854	Y
11710	54.9267	Y	11710	84.9497	Y	11710	47.5336	Y
11715	92.5951	Y	11715	85.0754	Y	11715	84.1162	Y
11716	92.4639	Y	11716	93.1013	Y	11716	87.8904	Y
11760	93.6599	Y	11760	87.438	Y	11760	89.07	Y
11761	87.0903	Y	11761	90.5639	Y	11761	81.0763	Y
11764	83.9667	Y	11764	84.0459	Y	11764	74.7745	Y
11765	92.7678	Y	11765	91.9621	Y	11765	88.4864	Y
11776	91.5854	Y	11776	84.732	Y	11776	88.0982	Y
11777	94.9177	Y	11777	92.0546	Y	11777	92.4165	Y
11850	88.9005	Y	11850	85.4647	Y	11850	83.0596	Y
11851	72.7924	Y	11851	88.1331	Y	11851	64.8891	Y
11859	74.4204	Y	11859	84.1324	Y	11859	68.96	Y
11860	55.0627	Y	11860	84.9824	Y	11860	45.6375	Y
11912	83.3333	Y	11912	83.0335	N
11913	72.4797	Y	11913	88.0774	Y
12052	88.1547	Y	12052	88.6143	Y	12052	92.0418	Y
12053	94.4345	Y	12053	93.642	Y	12053	93.5921	Y
12111	94.6168	Y	12111	87.4452	Y	12111	93.3217	Y
12112	86.7338	Y	12112	90.1657	Y	12112	81.7689	Y
12123	82.3825	Y	12123	85.921	Y	12123	73.896	Y
12124	94.5811	Y	12124	93.0566	Y	12124	92.469	Y
12190	75.5789	Y	12190	84.1694	Y	12190	65.4292	Y
12191	84.4977	Y	12191	90.2482	Y	12191	79.3323	Y
12205	87.8862	Y	12205	90.6373	Y	12205	80.2027	Y
12206	88.8786	Y	12206	92.6185	Y	12206	84.2123	Y
12404	91.3033	Y	12404	87.9683	Y	12404	86.9126	Y
12405	80.511	Y	12405	89.3903	Y	12405	71.6166	Y
12455	92.3798	Y	12455	88.5391	Y	12455	90.1499	Y
12456	95.2566	Y	12456	93.539	Y	12456	94.1745	Y
12526	88.4403	Y	12526	86.6557	Y	12526	86.588	Y
12527	81.7104	N	12527	89.4825	Y	12527	71.8702	Y
12620	83.9863	Y	12620	89.0737	Y	12620	78.6878	Y
12621	89.582	Y	12621	90.4833	Y	12621	84.1769	Y
12734	90.5506	Y	12734	89.222	Y	12734	87.1599	Y
12735	80.7581	Y	12735	88.7014	Y	12735	75.5902	Y
12761	92.1327	Y	12761	87.7017	Y	12761	87.0018	Y
12762	85.518	Y	12762	89.2668	Y	12762	79.3567	Y
12773	68.7062	Y	12773	83.2808	Y	12773	60.3767	Y
12774	79.1225	Y	12774	87.9907	Y	12774	73.7165	Y
12812	92.2751	Y	12812	87.4605	Y	12812	87.8342	Y
12813	85.9095	Y	12813	88.6158	Y	12813	80.151	Y
12816	88.0383	Y	12816	82.3336	Y	12816	83.5808	Y
12817	89.7155	Y	12817	89.3416	Y	12817	84.7927	Y
12861	90.8098	Y	12861	85.5227	Y	12861	83.8182	Y
12862	92.1055	Y	12862	90.8	Y	12862	88.2107	Y
12866	85.3129	Y	12866	83.7585	Y	12866	79.6612	Y
12867	90.5198	Y	12867	89.6608	Y	12867	86.9269	Y
12869	70.405	Y	12869	82.7942	Y	12869	65.1543	Y
12870	86.0605	Y	12870	88.6892	Y	12870	81.6416	Y
12875	69.1851	Y	12875	81.0358	Y	12875	62.89	Y
12876	72.5803	Y	12876	86.8945	Y	12876	64.2192	Y
12887	87.2444	Y	12887	85.7586	Y	12887	80.8441	Y
12888	69.8921	Y	12888	86.2975	Y	12888	62.0097	Y
12950	71.731	Y	12950	86.024	Y	12950	58.6283	Y
12951	88.2721	Y	12951	91.0377	Y	12951	70.032	Y
13119	91.4204	Y	13119	88.7041	Y	13119	85.5591	Y
13120	88.4632	Y	13120	91.3702	Y	13120	83.9794	Y
13178	86.681	Y	13178	90.9319	Y	13178	82.8272	Y
13179	91.4573	Y	13179	91.5382	Y	13179	87.8444	Y
13196	84.4895	Y	13196	88.6366	Y	13196	77.5011	Y
13197	93.1829	Y	13197	91.808	Y	13197	90.4595	Y
13208	87.0881	Y	13208	88.2763	Y	13208	86.833	Y
13209	52.1951	Y	13209	82.851	Y	13209	44.4368	Y
13238	71.2	Y	13238	88.3499	Y	13238	67.1686	Y
13239	77.1385	Y	13239	88.876	Y	13239	70.287	Y
13286	82.1207	Y	13286	88.1319	Y	13286	74.3134	Y
13287	85.1297	Y	13287	89.5849	Y	13287	78.5249	Y
13331	82.3499	Y	13331	88.3313	Y	13331	78.7101	Y
13332	80.0036	Y	13332	89.0315	Y	13332	71.6202	Y
13364	90.1333	Y	13364	89.2976	Y	13364	87.3243	Y
13365	95.1948	Y	13365	92.9077	Y	13365	93.9517	Y
13404	89.8554	Y	13404	89.6814	Y	13404	85.8448	Y
13405	88.0755	Y	13405	92.1088	Y	13405	82.0848	Y
13523	90.1799	Y	13523	93.0466	Y	13523	88.3588	Y
13524	81.186	Y	13524	90.6885	Y	13524	74.6987	Y
13529	79.9703	Y	13529	92.6822	Y	13529	74.6057	Y
13530	83.9902	Y	13530	91.4569	Y	13530	78.8308	Y
13550	83.3242	Y	13550	92.6679	Y	13550	78.2602	Y
13551	78.0422	Y	13551	89.1936	Y	13551	71.7425	Y
13577	83.6344	Y	13577	89.5791	Y	13577	77.285	Y
13578	80.1101	Y	13578	88.2092	Y	13578	72.1101	Y
13595	85.9213	Y	13595	90.5172	Y	13595	83.2063	Y
13596	70.7776	Y	13596	86.7858	Y	13596	63.0398	Y
13608	91.5165	Y	13608	91.4317	Y	13608	90.0031	Y
13609	88.602	Y	13609	90.1778	Y	13609	82.0856	Y
13641	76.8702	Y	13641	88.1828	Y	13641	71.6475	Y
13642	65.4324	Y	13642	85.069	Y	13642	56.4046	Y
13667	92.8204	Y	13667	93.8672	Y	13667	90.86	Y
13668	87.8813	Y	13668	90.4092	Y	13668	81.9254	Y
13701	70.8726	Y	13701	87.5992	Y	13701	58.9663	Y
13702	67.3951	Y	13702	85.937	Y	13702	57.9141	Y
13712	77.5764	Y	13712	77.7204	Y	13712	72.285	Y
13713	88.4351	Y	13713	89.2025	Y	13713	82.5869	Y
13724	82.4258	Y	13724	85.7933	Y	13724	70.6345	Y
13725	94.8765	Y	13725	91.7719	Y	13725	91.9293	Y
13757	93.7342	Y	13757	88.8791	Y	13757	90.5888	Y
13758	93.3851	Y	13758	89.9755	Y	13758	90.4895	Y
13808	88.9436	Y	13808	83.0348	Y	13808	83.6539	Y
13809	75.0725	Y	13809	86.6936	Y	13809	66.9957	Y
13913	93.0398	Y	13913	92.403	Y	13913	82.2382	Y
13914	87.7137	Y	13914	90.3795	Y	13914	83.0222	Y
13938	82.1289	Y	13938	89.0791	Y	13938	74.0913	Y
13939	88.0596	Y	13939	89.0594	Y	13939	83.3872	Y
13966	88.2936	Y	13966	89.0971	Y	13966	88.6399	Y
13967	88.0492	Y	13967	89.0925	Y	13967	90.028	Y
14158	8.33333	N	14158	18.4279	N	14158	0	N
14159	92.3253	Y	14159	89.6746	Y	14159	91.2647	Y
14224	66.6667	N	14224	94.4444	N	14224	68.254	N
14225	56.8601	Y	14225	82.8998	Y	14225	49.0282	Y
14247	83.3333	N	14247	87.963	N	14247	100	N
14248	93.4898	Y	14248	89.4259	Y	14248	89.5836	Y
14266	88.8889	N	14266	90.4762	N	14266	94.4444	N
14267	88.3278	Y	14267	88.8761	Y	14267	82.2892	Y
14382	85.227	N	14382	88.6796	N	14382	88.5972	Y
14383	81.1096	Y	14383	86.2663	Y	14383	76.6886	Y
14457	89.8611	Y	14457	94.7082	Y	14457	88.6841	Y
14458	82.2469	Y	14458	86.5495	Y	14458	72.4344	Y
14558	92.0638	Y	14558	94.0038	Y	14558	93.8639	Y
14559	82.6656	Y	14559	85.7945	Y	14559	75.8623	Y
14567	91.583	Y	14567	93.1661	Y	14567	82.1439	Y
14568	84.2979	Y	14568	87.4757	Y	14568	78.0542	Y
14679	88.2576	Y	14679	93.4609	N	14679	89.1111	Y
14680	90.9323	Y	14680	90.8009	Y	14680	86.3234	Y
14683	98.0392	Y	14683	93.5658	N	14683	91.6278	Y
14684	92.8471	Y	14684	91.4075	Y	14684	91.2594	Y
14696	93.5281	Y	14696	85.5556	N	14696	82.6188	Y
14697	90.8072	Y	14697	88.3393	Y	14697	85.404	Y
14719	95.614	Y	14719	93.3421	N	14719	94.7117	Y
14720	75.038	Y	14720	82.9664	Y	14720	66.8549	Y
14758	95.3713	Y	14758	95.9697	Y	14758	94.3722	Y
14759	95.1001	Y	14759	90.6156	Y	14759	94.6016	Y
14802	79.0715	Y	14802	89.9095	Y	14802	67.6681	Y
14803	61.4971	Y	14803	79.0746	Y	14803	45.6719	Y
14829	92.8583	Y	14829	93.9629	Y	14829	89.2321	Y
14830	94.9222	Y	14830	89.8459	Y	14830	93.5916	Y
14844	78.5421	Y	14844	91.5942	Y	14844	68.388	Y
14845	80.1331	Y	14845	85.223	Y	14845	73.1411	Y
14859	70.555	Y	14859	89.6982	Y	14859	64.9022	Y
14860	86.5319	Y	14860	87.648	Y	14860	80.2981	Y
14919	81.5309	Y	14919	90.2963	Y	14919	76.342	Y
14920	66.9341	Y	14920	86.707	Y	14920	60.5178	Y
14928	67.2482	Y	14928	86.8867	Y	14928	58.4866	Y
14929	67.1039	Y	14929	86.3914	Y	14929	57.7654	Y
14943	87.3597	Y	14943	90.0216	Y	14943	82.7384	Y
14944	53.1066	Y	14944	79.1305	Y	14944	44.5931	Y
14956	87.4545	Y	14956	89.5572	Y	14956	78.065	Y
14957	81.2124	Y	14957	84.2529	Y	14957	72.89	Y
14961	84.5107	Y	14961	90.9646	Y	14961	78.6587	Y
14962	93.7831	Y	14962	88.1988	Y	14962	90.5982	Y
14983	90.0363	Y	14983	90.5987	Y	14983	88.7641	Y
14984	89.2156	Y	14984	86.7118	Y	14984	84.0051	Y
14994	93.2081	Y	14994	92.1192	Y	14994	90.1684	Y
14995	90.7103	Y	14995	89.2515	Y	14995	86.3068	Y
15003	83.5426	Y	15003	90.6033	Y	15003	77.3519	Y
15004	84.9074	Y	15004	85.1993	Y	15004	77.9316	Y
15039	86.7897	Y	15039	90.2422	Y	15039	82.2635	Y
15040	91.4361	Y	15040	85.3901	Y	15040	86.1399	Y
15043	35.728	Y	15043	76.4078	Y	15043	32.6158	Y
15044	76.4696	Y	15044	81.8082	Y	15044	71.8456	Y
15057	94.9956	Y	15057	93.299	Y	15057	93.3839	Y
15058	94.5319	Y	15058	86.6838	Y	15058	92.4727	Y
15090	79.9579	Y	15090	88.2943	Y	15090	73.4997	Y
15091	79.3545	Y	15091	83.0566	Y	15091	72.2369	Y
15146	93.5038	Y	15146	90.4166	Y	15146	91.4282	Y
15147	93.2654	Y	15147	86.7079	Y	15147	89.8516	Y
15198	86.1622	Y	15198	90.271	Y	15198	80.215	Y
15199	78.5825	Y	15199	84.0027	Y	15199	70.7182	Y
15274	95.1201	Y	15274	93.9345	Y	15274	90.5551	Y
15275	93.6187	Y	15275	86.8826	Y	15275	90.5516	Y
15348	93.3841	Y	15348	92.14	Y	15348	90.4119	Y
15349	89.2208	Y	15349	89.6038	Y	15349	83.8404	Y
15353	67.5007	Y	15353	94.3653	Y	15353	54.3104	Y
15354	88.2537	Y	15354	86.6059	Y	15354	81.3285	Y
15390	89.0947	Y	15390	88.5908	Y	15390	87.9085	Y
15391	94.2119	Y	15391	88.8678	Y	15391	92.7805	Y
15429	74.4952	Y	15429	90.9658	Y	15429	66.1834	Y
15430	64.2497	Y	15430	80.4443	Y	15430	57.051	Y
15435	76.0977	Y	15435	82.042	Y	15435	77.2217	Y
15436	78.023	Y	15436	82.1302	Y	15436	69.3181	Y
15498	66.8584	Y	15498	85.9272	Y	15498	59.2491	Y
15499	72.8129	Y	15499	82.2283	Y	15499	65.1948	Y
15555	95.5086	Y	15555	90.5474	Y	15555	91.5535	Y
15556	90.0027	Y	15556	87.5937	Y	15556	85.8922	Y
15573	87.0221	Y	15573	91.7213	Y	15573	83.4577	Y
15574	90.3042	Y	15574	88.7735	Y	15574	85.3613	Y
15589	90.0165	Y	15589	92.1006	Y	15589	81.785	Y
15590	78.3699	Y	15590	83.9067	Y	15590	71.4151	Y
15594	89.3387	Y	15594	92.7383	Y	15594	84.9534	Y
15595	72.529	Y	15595	83.2357	Y	15595	64.7784	Y
15615	50.2447	Y	15615	83.7223	Y	15615	46.7947	Y
15616	50.6885	Y	15616	76.065	Y	15616	41.7177	Y
15697	69.2504	Y	15697	88.4281	Y	15697	65.9531	Y
15698	66.0565	Y	15698	81.284	Y	15698	58.0461	Y
15732	60.0613	Y	15732	84.2503	Y	15732	53.492	Y
15733	89.0588	Y	15733	85.9815	Y	15733	84.2212	Y
15759	87.2797	Y	15759	88.2328	Y	15759	78.3184	Y
15760	89.7717	Y	15760	83.3108	Y	15760	83.9166	Y
15810	93.4737	Y	15810	92.2361	Y	15810	90.6214	Y
15811	94.1526	Y	15811	85.3871	Y	15811	91.5341	Y
15925	74.3819	Y	15925	90.2998	Y	15925	80.3872	Y
15926	85.5755	Y	15926	83.583	Y	15926	85.716	Y
16082	89.5501	Y	16082	88.9603	Y	16082	84.3908	Y
16083	71.2545	Y	16083	79.7489	Y	16083	63.086	Y
16094	87.6713	Y	16094	90.9339	Y	16094	82.678	Y
16095	92.8788	Y	16095	79.8934	Y	16095	89.3241	Y
16127	94.9062	Y	16127	92.9669	Y	16127	90.1962	Y
16128	92.8238	Y	16128	82.0298	Y	16128	88.7987	Y
16327	94.384	Y	16327	92.2523	Y	16327	91.0299	Y
16328	88.7158	Y	16328	81.9397	Y	16328	82.9471	Y
16359	82.4192	Y	16359	89.6382	Y	16359	77.9473	Y
16360	69.9418	Y	16360	78.7442	Y	16360	61.1196	Y
16410	93.1824	Y	16410	91.111	Y	16410	90.9006	Y
16411	94.0301	Y	16411	84.8085	Y	16411	90.3176	Y
16426	94.348	Y	16426	91.712	Y	16426	92.7644	Y
16427	87.264	Y	16427	79.9617	Y	16427	80.2579	Y
16448	86.0967	Y	16448	87.5991	Y	16448	81.6611	Y
16449	69.3557	Y	16449	77.6155	Y	16449	59.4112	Y
16453	85.8652	Y	16453	87.9876	Y	16453	81.0561	Y
16454	91.6159	Y	16454	80.2374	Y	16454	86.9371	Y
16494	92.701	Y	16494	90.1118	Y	16494	89.5079	Y
16495	92.2137	Y	16495	80.5067	Y	16495	88.8557	Y
16541	89.0388	Y	16541	78.0352	Y	16541	84.559	Y
16542	88.4162	Y	16542	76.9057	Y	16542	83.6039	Y
16564	83.7535	N	16564	76.6667	N	16564	71.6514	N
16565	88.6417	Y	16565	81.5545	Y	16565	87.1568	Y
