# Supplementary material for: The degree of mitochondrial DNA methylation in tumor models of glioblastoma and osteosarcoma
Source: Clin Epigenetics. 2018 Dec 17;10:157. doi: 10.1186/s13148-018-0590-0 (PMC6296150; doi:10.1186/s13148-018-0590-0)
Supplement: Supplementary file 4 — Primer pairs for long and real-time PCR and pyrosequencing. (XLSX 10 kb) [file 13148_2018_590_MOESM4_ESM.xlsx]

## Sheet: Additional file 4
Additional file 4. Primer pairs for long and real time PCR and pyro-sequencing.
Human Gene	Forward primer (5’-3’)	Product size	Annealing Tm ( °C)
Long PCR
Long1-F	GACGGGCTCACATCACCCCATAA	8382	63
Long1-R	GCGTACGGCCAGGGCTATTGGT
Long2-F	GCCACAACTAACCTCCTCGGACTCCT	8703	63
Long2-R	GGTGGCTGGCACGAAATTGACC
qPCR
OL-F	CAGCTAAGCACCCTAATCAAC	162	55.5
OL-R	TCTAAAGACAGGGGTTAGGC
LSP-F	AGCCACTTTCCACACAGACATCATA	250	59
LSP-R	TAGGATGGGCGGGGGTTGTA
HSP-F	TCAATACAACCCCCGCCCAT	257	57.5
HSP-R	TCGTGGTGATTTAGAGGGTGAA
OH-F	GAGCACCCTATGTCGCAGTA	170	57
OH-R	TCTGTGTGGAAAGTGGCTGT
POLG exon2-F	CAGACCTCCACGTCGAACAC	209	59.5
POLG exon2-R	GACAACCTGGACCAGCACTT
TOP1MT intron10-F	AAGGACATGTCAGCCGTTGG	136	59.5
TOP1MT intron10-R	GACGACCTCTTCGACAGGC
TOP1MT exon8-F	CCACCGGCACTCTGTTGTAG	197	59.5
TOP1MT exon8-R	ACCATTCCCCACCAACTAGC
Pyro-sequencing
h-MT-ND6_F	ATGGAGGTAGGATTGGTGTT
h-MT-ND6_RB	Biotin-CACCAACAAACAATATTCAACCAATAACTA
h-MT-ND6_S1	AGGAGAGGGGTTAGG
hDloop-OH_FB	Biotin-TGTGGAAAGTGGTTGTGTAGATA
hDloop-OH_R	CACAAATCTATCACCCTATTAACCACTCA
hDloop-OH_S1	AAAACTCTCCATACATTT
hDloop-OH_S2	AAACACCCTATATC
hDloop-OH_S3	CCTACCTCATCCTATTAT
hmtDNA-LSP_F	GTGTGTGTGTTGGGTAGG
hmtDNA-LSP_RB	Biotin-CCACTTTCCACACAAACATCATAAC
hmtDNA-LSP_S1	GTGTGTTGGGTAGGA
hmtDNA-LSP_S2	GGGTGATTGTTAAAAGTGTA
hmtDNA-LSP_S3	TTTAAGTGTTGTGGTTAGA
hmtDNA-HSP_F	TGGTGATTTAGAGGGTGAATT
hmtDNA-HSP_RB	Biotin-CCTCCCACTCCCATACTACT
hmtDNA-HSP_S1	ATTTAGAGGGTGAATTTATTG
hmtDNA-HSP_S2	ATGGGGTGATGTGAG
hmtDNA-HSP_S3	TTTTTGGGGTTTGGT
