# Supplementary material for: The degree of mitochondrial DNA methylation in tumor models of glioblastoma and osteosarcoma
Source: Clin Epigenetics. 2018 Dec 17;10:157. doi: 10.1186/s13148-018-0590-0 (PMC6296150; doi:10.1186/s13148-018-0590-0)
Supplement: Supplementary file 5 — Taqman gene expression primers used in the Fluidigm qPCR arrays. (XLSX 9 kb) [file 13148_2018_590_MOESM5_ESM.xlsx]

## Sheet: Additional file 5
Adiitional file 5. Taqman gene expression primers used in the Fluidigm qPCR arrays.
MT-RNR1	Hs02596859_g1
MT-RNR2	Hs02596860_s1
MT-ATP6	Hs02596862_g1
MT-ATP8	Hs02596863_g1
MT-CO1	Hs02596864_g1
MT-CYB	Hs02596867_s1
MT-ND1	Hs02596873_s1
MT-ND2	Hs02596874_g1
MT-ND5	Hs02596878_g1
MT-ND6	Hs02596879_g1
MT-CO2	Hs02596865_g1
MT-CO3	Hs02596866_g1
MT-ND3	Hs02596875_s1
MT-ND4	Hs02596876_g1
MT-ND4L	Hs02596877_g1
OAZ1	Hs00427923_m1
18S	Hs99999901_s1
HPRT1	Hs02800695_m1
